# Supplementary material for: Conserving Freshwater Biodiversity in U. S. Protected Areas – Management Intervention and the RAD Framework
Source: Environ Manage. 2025 Dec 23;76(2):43. doi: 10.1007/s00267-025-02304-0 (PMC12727717; doi:10.1007/s00267-025-02304-0)
Supplement: Supplementary file 1 — TableS1 [file 267_2025_2304_MOESM1_ESM.xlsx]

## Sheet: Sheet1
Table S1. Data sources used to produce Figure 1.
Agency	Data source
Wild and Scenic Rivers	https://rivers.gov/maps-graphics
National Forests and Grasslands	https://data.fs.usda.gov/geodata/edw/datasets.php?dsetCategory=boundaries
Bureau of Land Management Lands	https://gbp-blm-egis.hub.arcgis.com/search?categories=%252Fcategories%252Fadministrative%2520boundaries
National Wildlife Refuge System	https://gis-fws.opendata.arcgis.com/datasets/fws::fws-national-realty-tracts-simplified/explore?location=33.033763%2C-106.620284%2C5.16
National Parks and Preserves	https://irma.nps.gov/DataStore/Reference/Profile/2224545?lnv=True
Wilderness Preservation System	https://wilderness.net/visit-wilderness/gis-gps.php
