# Supplementary material for: Conserving Freshwater Biodiversity in U. S. Protected Areas – Management Intervention and the RAD Framework
Source: Environ Manage. 2025 Dec 23;76(2):43. doi: 10.1007/s00267-025-02304-0 (PMC12727717; doi:10.1007/s00267-025-02304-0)
Supplement: Supplementary file 2 — TableS2 [file 267_2025_2304_MOESM2_ESM.xlsx]

## Sheet: Supplementary Table S1
Table S2. Examples of negative consequences of introduced fish on freshwater ecosystems and communities. Although listed under a sinlge outcome, some examples may related to several outcomes in this table. For additional examples, see Holmlund and Hammer (2004), Eby et al. (2006), Cucherousset & Olden (2011), and Epifanio and Waples (2016).
	Outcomes	Pathway	Example	Example's Citation
Genetic consequences	Decline in fitness of wild strains	Interbreeding with hatchery or nonnative fish species	Supplementation of wild steelhead (Oncorhynchus mykiss) populations in the Hood River (Oregon, USA) with captive bred fish resulted in reduced fitness of offspring between wild and hatchery strains in subsequent generations.	Araki et al. 2009
	Loss of genetic diversity		Interbreeding of wild Atlantic salmon (Salmo salar) populations in Sweden with supplemented hatchery fish reduced the effective number of breeders of subsequent cohorts.	Hagne et al. 2020
	Decline in genetic integrity and viability		Stocking of nonnative tilapia species (Oreochromis niloticus and O. leucostictus) in Tasmanian lakes resulted in introgressive hybridization with native Wami tilapia (O. urolepis) altering genetic integrity and viability of native tilapia.	Shechonge et al. 2018
	Reduced population genetic structure		Supplementation of wild lake trout (Salvelinus namaycush) with hatchery reared fish in Quebec (Canada) significantly reduced population genetic structure (genetic differentiation among populations)	Valiquette et al. 2014
Population consequences	Restricted distribution	Introduction of a competitor	Introduced brown trout (Salmo salar) and rainbow trout (Oncorhynchus mykiss) in Japan outcompete native stream-dwelling salmonids for food and habitat, restricting distributions of native fish.	Hasegawa 2020
	Decline in population size/density	Introduction of novel pathogens	High densities of fish reared in hatcheries commonly lead to increased risks of disease and parasites which are easily spread during stocking efforts. Pathogens can also be introduced through translocation of wild organisms among waterbodies. Novel pathogens may be particularly harmful as native biota may be more susceptible to infection compared to species that have coevolved with the pathogen.	Many examples; see Benavent-Celma et al. 2022, Poulin et al. 2011, Dunn and Hatcher 2015, Lymbery et al. 2014
		Introduction of a predator	The presence of introduced trout (cutthroat trout Oncorhynchus clarkii, rainbow trout O. mykiss, golden trout O. m. aguabonita) in alpine lakes in the Frank Church- River of No Return Wilderness (Idaho, USA) was associated with significantly lower densities of native long-toed salamanders (Ambystoma macrodactylum) and Columbia spotted frogs (Rana luteiventris)	Pilliod and Peterson 2001
	Extirpation of local populations	Introduction of a predator	The stocking of trout into historically fishless lakes in the Sierra Nevada mountain range (California, USA), including the John Muir Wilderness and Kings Canyon National Park, resulted in extirpations of mountain yellow-legged frog (Rana muscosa) populations in lakes	Knapp and Mathews 2001
Life history consequences	Shifts in size structure and maturity	Introduction of a predator	Introduced top-predators, peacock bass (Cichla kelberi) and red-bellied piranha (Pygocentrus nattereri), in lakes of Rio Doce State Park (Brazil) resulted in changes in growth and reproduction of native predatory thraira (Hoplias malabaricus), including decreased representation of size classes and seasonal shifts in reproductive maturity	de Araujo et al. 2022
Community consequences	Changes to community structure and function	Predation by introduced fish	Stocking of brook trout (Salvelinus fontinalis) in historically fishless lakes of Grand Paradiso National Park (Italy) caused declines in non-burrower macroinvertebrate and large zooplankton diversity, with simultaneous increase in diversity of burrower macroinvertebrates and small zooplankton	Tiberti et al. 2014
Ecosystem consequences	Habitat decoupling (altered habitat connectivity through change in energy or nutrient transfer)	Competition with nonnative species	Nonnative rainbow trout (Oncorhynchus mykiss) in streams of northern Japan outcompeted native Dolly Varden (Salvelinus malma) for insects falling into the stream from the riparian area, causing native trout to feed more heavily on aquatic invertebrates. This reduced the number of adult aquatic invertebrates emerging into the riparian zone, leading to significant declines in the density of riparia…	Baxter et al. 2004
	Changes in food webs across habitats	Predation by introduced trout	Introduced trout, including golden trout (Oncorhynchus mykiss aguabonita), rainbow trout (O. mykiss), and brook trout (Salvelinus fontinalis), in alpine lakes of the Sierra Nevada Mountains (California, USA) reduced emergence of adult mayflies (Callibaetis ferrugineus and Ameletus edmundsi), leading to a significantly lower abundance of Gray-Crowned Rosy-Finches (Leucosticte tephrocotis dawsoni) …	Epanich et al. 2010
	Trophic cascades	Predation by introduced trout	Introduction of a nonnative top fish predator, lake trout (Salvelinus namaycush) increased the number of trophic levels in Yellowstone Lake (Yellowstone National Park, USA), resulting in a top down trophic cascade that decreased phytoplankton biomass (primary producers), altering levels of chlorophyll a and water clarity.	Tronstad et al. 2010
	Reduced functional diversity of native fishes	Altered species interactions	The presence of exotic and introduced freshwater fish examined across 105 Italian streams, rivers, and canals was associated with reduced functional diversity of native fish communities.	Milardi et al. 2019
	Altering food webs and disrupting energy flow	Predation and competition by nonnative species	Introduction of smallmouth bass (Micropterus dolomieu) and rock bass (Ambloplites rupestris) into Ontario lakes (Canada) reduced the abundance and diversity of littoral fish via predation. Additionally, the native top predator, lake trout (Salvelinus namaycush), were pushed to a lower trophic position and shifted thier diet from littoral fish to pelagic zooplankton.	Vander Zanden et al. 1999
	Alteration of aquatic habitat	Changes in vegetation	Invasive common carp (Cyprinus carpio) reduced the presence of native macrophytes through herbivory and perturbation along Mediterranean floodplains in the Tablas de Damiel National Park (Spain), causing subsequent declines in waterfowl.	Laguna et al. 2016
References
	Araki H, Cooper B, Blouin MS (2009) Carry-over effect of captive breeding reduces reproductive fitness of wild-born descendants in the wild. Biology Letters, 5:621-624. https://doi.org/doi:10.1098/rsbl.2009.0315
	Baxter CV, Fausch KD, Murakami M, Chapman P L (2004) Fish invasion restructures stream and forest food webs by interrupting reciprocal prey subsides. Ecology 85:2656-2663. https://doi.org/10.1890/04-138
	Benavent-Celma C, López-García N, Ruba T, Ściślak ME, Street-Jones D, van West P, Woodward S, Witzell J (2022) Current practices and emerging possibilities for reducing the spread of oomycete pathogens in terrestrial and aquatic production systems in the European Union. Fungal Biology Reviews, 40:19-36. https://doi.org/10.1016/j.fbr.2021.10.001
	de Araújo TP, Brighenti LS, Dolabela BM, Ribeiro SP, dos Santos HB, Thomé RG (2022) Can the introduction of non-native fish induce variation in life-history traits of a native species in a neotropical lake? Marine and Freshwater Research 73:651-661. https://doi.org/10.1071/MF21138
	Dunn AM, Hatcher MJ (2015) Parasites and biological invasions: parallels, interactions, and control. Trends in Parasitology 31:189-199. https://doi.org/10.1016/j.pt.2014.12.003
	Epanchin PN, Knapp RA, Lawler SP (2010) Nonnative trout impact an alpine-nesting bird by altering aquatic-insect subsidies. Ecology, 91:2406-2415. https://doi.org/10.1890/09-1974.1
	Hagen IJ, Ugedal O, Jensen AJ, Lo H, Holthe E, Bjøru B, Florø-Larsen B, Sægrov H, Skoglund H, Karlsson S (2020) Evaluation of genetic effects on wild salmon populations from stock enhancement. ICES Journal of Marine Science 78:900-909. https://doi.org/10.1093/icesjms/fsaa235
	Hasegawa K (2020) Invasions of rainbow trout and brown trout in Japan: A comparison of invasiveness and impact on native species. Ecology of Freshwater Fish 29:419-428. https://doi.org/doi.org/10.1111/eff.12534
	Knapp RA, Matthews KR (2000) Non-native fish introductions and the decline of the mountain yellow-legged frog from within protected areas. Conservation Biology 14:428-438. https://doi.org/10.1046/j.1523-1739.2000.99099.x
	Laguna C, López-Perea JJ, Viñuela J, Florín M, Feliu J, Chicote Á, Cirujano S, Mateo R (2016) Effects of invasive fish and quality of water and sediment on macrophytes biomass, and their consequences for the waterbird community of a Mediterranean floodplain. Science of the Total Environment 551:513-521. https://doi.org/https://doi.org/10.1016/j.scitotenv.2016.02.059
	Lymbery AJ, Morine M, Kanani HG, Beatty SJ, Morgan DL (2014) Co-invaders: The effects of alien parasites on native hosts. International Journal for Parasitology: Parasites and Wildlife 3:171-177. https://doi.org/10.1016/j.ijppaw.2014.04.002
	Milardi M, Gavioli A, Soana E, Lanzoni M, Fano EA, Castaldelli G (2020) The role of species introduction in modifying the functional diversity of native communities. Science of the Total Environment 699:134364. https://doi.org/10.1016/j.scitotenv.2019.134364
	Pilliod DS, Peterson CR (2001) Local and landscape effects of introduced trout on amphibians in historically fishless watersheds. Ecosystems 4:322-333. https://doi.org/10.1007/s10021-001-0014-3
	Poulin R, Paterson RA, Townsend CR, Tompkins DM, Kelly DW (2011) Biological invasions and the dynamics of endemic diseases in freshwater ecosystems. Freshwater Biology 56:676-688. https://doi.org/10.1111/j.1365-2427.2010.02425.x
	Shechonge A, Ngatunga BP, Tamatamah R, Bradbeer SJ, Harrington J, Ford AGP, Turner GF, Genner MJ (2018) Losing cichlid fish biodiversity: genetic and morphological homogenization of tilapia following colonization by introduced species. Conservation Genetics 19:1199-1209. https://doi.org/10.1007/s10592-018-1088-1
	Tiberti R, von Hardenberg A, Bogliani G (2014). Ecological impact of introduced fish in high altitude lakes: a case of study from the European Alps. Hydrobiologia 724: 1-19. https://doi.org/10.1007/s10750-013-1696-1
	Tronstad LM, Hall RO, Koel TM, Gerow KG (2010) Introduced lake trout produced a four-Level trophic cascade in Yellowstone Lake. Transactions of the American Fisheries Society 139: 1536-1550. https://doi.org/10.1577/T09-151.1
	Valiquette E, Perrier C, Thibault I, Bernatchez L (2014) Loss of genetic integrity in wild lake trout populations following stocking: insights from an exhaustive study of 72 lakes from Québec, Canada. Evolutionary Applications 7:625-644. https://doi.org/doi.org/10.1111/eva.12160
	Vander Zanden MJ, Casselman JM, Rasmussen JB (1999) Stable isotope evidence for the food web consequences of species invasions in lakes. Nature 401:464-467. https://doi.org/10.1038/46762
